# Supplementary material for: A novel SATB1 protein isoform with different biophysical properties
Source: Front Cell Dev Biol. 2023 Aug 11;11:1242481. doi: 10.3389/fcell.2023.1242481 (PMC10457122; doi:10.3389/fcell.2023.1242481)
Supplement: Supplementary file 4 [file DataSheet5.zip]

Archive with 6 entries (5 files):
- SupplementaryFile5_optoDroplet_assembly/
- __MACOSX/._SupplementaryFile5_optoDroplet_assembly
- SupplementaryFile5_optoDroplet_assembly/CRY2-mCherry_SATB1-N-terminus.gif
- __MACOSX/SupplementaryFile5_optoDroplet_assembly/._CRY2-mCherry_SATB1-N-terminus.gif
- SupplementaryFile5_optoDroplet_assembly/CRY2-mCherry_FUS-N-terminus.gif
- __MACOSX/SupplementaryFile5_optoDroplet_assembly/._CRY2-mCherry_FUS-N-terminus.gif
